# Supplementary material for: Development and Potential Usefulness of the COVID-19 Ag Respi-Strip Diagnostic Assay in a Pandemic Context
Source: Front Med (Lausanne). 2020 May 8;7:225. doi: 10.3389/fmed.2020.00225 (PMC7227790; doi:10.3389/fmed.2020.00225)
Supplement: Supplementary file 1 [file Data_Sheet_1.xlsx]

## Sheet: Tab 1.NP sequence
Tab 1. The NP nucleocapsid protein sequence
The NP nucleocapsid protein sequence from SARS-CoV for generating the antibody during the development is reference AY291315.1 in Genbank:
1 msdngpqsnq rsapritfgg ptdstdnnqn ggrngarpkq rrpqglpnni aswftaltqh
61 gkeelrfprg qgvpintnsg pddqigyyrr atrrvrggdg kmkelsprwy fyylgtgpea
121 slpygankeg ivwvategal ntpkdhigtr npnnnaatvl qlpqgttlpk gfyaegsrgg
181 sqassrsssr srgnsrnstp gssrgnspar masgggetal alllldrlnq leskvsgkgq
241 qqqgqtvtkk saaeaskkpr qkrtatkqyn vtqafgrrgp eqtqgnfgdq dlirqgtdyk
301 hwpqiaqfap sasaffgmsr igmevtpsgt wltyhgaikl ddkdpqfkdn villnkhida
361 yktfpptepk kdkkkktdea qplpqrqkkq ptvtllpaad mddfsrqlqn smsgasadst
421 qa
For the NP-2 nucleocapsid protein from SARS-CoV-2 (reference QHD43423 in GenBank) we used a commercial product (Genscript).

## Sheet: Tab 2.Reactivity of Ab
Tab 2. Results on reactivity of antibodies on SARS-CoV NP (I-III) and on SARS-CoV-2 NP (IV).
	Legend:
	SARS-CoV NP (I-III) corresponds to different assays that have been performed with the same nucleoprotein from SARS.
	Assay I is an ELISA assay.
	Assay II is a direct detection assay where antibodies are immobilized on nitrocellulose and the NP is linked (coupled) to gold nanoparticles.
	Assay III is a direct detection assay where NP is immobilized on nitrocellulose and the antibodies are linked (coupled) to gold nanoparticles
	Assay IV is a direct detection assay where NP-2 is immobilized on nitrocellulose and the antibodies are linked (coupled) to gold nanoparticles
	Column I: Elisa Absorbance values (OD450-OD570)
	Column II-IV: relative intensities are recorded with the following scale: ++++ > +++ > ++(+) > ++ > + > (+) (- = no detection)
	I	II	III	IV
Antibody	ELISA (DOD)	Direct detection with gold-labelled recNP	Direct detection on coated recNP	Direct detection on coated recNP-2
A	/	+++	++(+)	+++
B	1.73	+	-	-
C	2.48	++	+	-
D	2.70	+	-	(+)
E	1.00	++	++(+)	+++
F	0.52	-	-	+
G	0.17	+(+)	+	+++
H	1.09	-	+	-
I	0.40	+	+++	++++
J	0.78	++	+++	++++
K	/	++	/	/

## Sheet: Tab 3.Intensity of Ab
Tab 3. Intensity of antibody reaction
ICT prototype	Capture antibody	Detection antibody	Intensity on recNP	Intensity on SARS-CoV-2
1	A	A	+	++
2	A	C	++	++
3	A	G	++	+++
4	A	I	++++	+++++
5	A	J	++++	+++++
6	B	A	(+)	(-)
7	C	I	+	(+)
8	C	J	+	(+)
9	E	A	+++	++
10	E	E	(+)	+
11	E	I	+	+++
12	E	J	+	+++
13	J	I	+	+++
14	J	J	+	+++
15	K	A	++	++
16	K	C	+	(-)
17	K	E	++	++
18	K	G	+	++
19	K	I	+++	++++
20	K	J	+++	++++

## Sheet: Tab 4.Pictures of real strips
Tab 4. Pictures of real strips with strongly positive, weakly positive versus negative samples
	strongly positive strip	weakly positive strip	negative strip
(C) -->
(T) -->

## Sheet: Tab 5.Pictures analytic perform
Tab 5. Pictures of analytical performance study during development.
The assay was tested on supernatant of Vero E6 cells infected with SARS-CoV-2 virus. We have found that the assay can detect 5 x10e3 pfu/mL corresponding to a CT value of 23.7 in a qRT-PCR assay.
Raw data :
This experiment was performed with LyS buffer + testing volume 200µl, containing 7500 particles, 3750 particles, 1875 particles and 938 particles.
As can be seen, even at the lowest particles concentration (938/200µl), the test band is clearly visible.
plaque forming units per mL	37496	(= 4 x10e4 pfu/mL)		18748	(= 2 x10e4 pfu/mL)		9374	(= 9 x10e3 pfu/mL)		4687	(= 5 x10e3 pfu/mL)
particles per 200µl testing volume	7500			3750			1875			938
picture

## Sheet: Tab 6.User friendliness
Tab 6. User friendliness (according to SKUP/2004/35* protocol https://skup.org/ )
	mean of N=5 questioned operators
Information in instruction for use (IFU) about :	0 point	1 point	2 point	3 point
Content, clearness in presentation	Unsatisfactory	Less satisfactory	Satisfactory	Very satisfactory
Specimen collection	Unsatisfactory	Less satisfactory	Satisfactory	Very satisfactory
Materials required, provided/not provided	Unsatisfactory	Less satisfactory	Satisfactory	Very satisfactory
Pre-analytic/test procedure	Unsatisfactory	Less satisfactory	Satisfactory	Very satisfactory
Interpretation of the results	Unsatisfactory	Less satisfactory	Satisfactory	Very satisfactory
Measurement principle	Unsatisfactory	Less satisfactory	Satisfactory	Very satisfactory
Error sources	Unsatisfactory	Less satisfactory	Satisfactory	Very satisfactory
Troubleshooting	Unsatisfactory	Less satisfactory	Satisfactory	Very satisfactory
Available insert in ENG + FR + NL	No	Partly	Yes	ENG + FR + NL
Easy to read	Unsatisfactory	Less satisfactory	Satisfactory	Very satisfactory
Rating of the IFU			Satisfactory
Time factors	0 point	1 point	2 point	3 point
Pre-analytic time	> 10 min	6 to 10 min	3 to 5 min	≤ 2 min
Analytic time	> 10 min	6 to 10 min	3 to 5 min	≤ 2 min
Training / Education	Very difficult	Difficult	Easy	Very easy
Stability of test, unopened, (no/package)	< = 3 months	3 - 5 months	6 - 12 months	> 12 months
Stability of control material	< = 3 months	3 - 5 months	6 - 12 months	> 12 months
Storage conditions of tests, unopened	20°	2 - 8 °	15 - 30 °	2 - 30 °
Storage conditions of control material	20°	2 - 8 °	15 - 30 °	2 - 30 °
Rating of time factors			Satisfactory
Quality control	0 point	1 point	2 point	3 point
Internal quality control	Unavailable yet	Less satisfactory	Satisfactory	Very satisfactory
External quality control	Unavailable yet	Less satisfactory	Satisfactory	Very satisfactory
Interpretation of the Quality Control Line	Unsstisfactory	Less satisfactory	Satisfactory	Very satisfactory
Rating of quality control		Less satisfactory
Operation	0 point	1 point	2 point	3 point
To prepare the test / instrument	Unsatisfactory	Less satisfactory	Satisfactory	Very satisfactory
To prepare the sample	Unsatisfactory	Less satisfactory	Satisfactory	Very satisfactory
Application of the sample	Unsatisfactory	Less satisfactory	Satisfactory	Very satisfactory
Amount of sample	Unsatisfactory	Less satisfactory	Satisfactory	Very satisfactory
Procedure step	Unsatisfactory	Less satisfactory	Satisfactory	Very satisfactory
Interpretation of the test	Very difficult	Difficult	Easy	Very easy
Sources of error	Unsatisfactory	Less satisfactory	Satisfactory	Very satisfactory
Cleaning/maintenance	Unsatisfactory	Less satisfactory	Satisfactory	Very satisfactory
Hygiene, using the test	Unsatisfactory	Less satisfactory	Satisfactory	Very satisfactory
Environmental requirements	Poison	Special arrangement	Biohazard	Daily renovation
Demands to education	Lab technician	Course	GP personal	None
Demands to training	days	> 2 hours	1/2 - 2 hours	0 - 30 minutes
Size and weight of package	Unsatisfactory	Less satisfactory	Satisfactory	Very satisfactory
Rating of operation			Satisfactory
